# Supplementary material for: Dysregulated Forkhead Box (FOX) Genes Association with Survival Prognosis, Anti-tumor Immunity, and Key Targeting Drugs in Colon Adenocarcinoma
Source: Arch Iran Med. 2023 Sep 1;26(9):510–28. doi: 10.34172/aim.2023.77 (PMC10862056; doi:10.34172/aim.2023.77)
Supplement: Supplementary file 1 — contains the following tables: Table S1. List of the marker genes for identifying the ssGSEA scores immune signatures, cancer-associated pathways, and hallmark biological processes. Table S2. List of the biological processes significantly correlated to the suppressed FOX gene in COAD. Table S3. The list of nodes in the sub-network 1. Table S4. The list of significant KEGG pathways related to the sub-network. [file aim-26-510-s001.xlsx]

## Sheet: Table S1
Supplementary file 1: Table S1. List of the marker genes for identifying the ssGSEA scores immune signatures, cancer-associated pathways, and hallmark biological processes
				Immune signatures																									Pathways																	Hallmark gene sets
B cells	CD4+ Regulatory T cells	CD8+ T cells	M2 Macrophages	Macrophages	Neutrophils	pDCs	NK cells	Tfh cells	Monocytes	Cytolytic activity	Endothelial cells	HLA geens	Immune cell infiltrate genes	Immune checkpoint genes	MDSCs	MHC Class I	T cell activation	T cell exhaustion	TAM	Th17	TILs	Treg	Type II IFN Reponse	Type I IFN Reponse			KEGG_WNT_SIGNALING_PATHWAY	KEGG_VEGF_SIGNALING_PATHWAY	KEGG_TGF_BETA_SIGNALING_PATHWAY	KEGG_PATHWAYS_IN_CANCER	KEGG_NOTCH_SIGNALING_PATHWAY	KEGG_MTOR_SIGNALING_PATHWAY	KEGG_MAPK_SIGNALING_PATHWAY	KEGG_JAK_STAT_SIGNALING_PATHWAY	KEGG_HEDGEHOG_SIGNALING_PATHWAY	KEGG_FOCAL_ADHESION	KEGG_ERBB_SIGNALING_PATHWAY	KEGG_ECM_RECEPTOR_INTERACTION	KEGG_COLORECTAL_CANCER	KEGG_CELL_CYCLE	KEGG_HIPPO_SIGNALING_PATHWAY			Hallmark hypoxia	HALLMARK_ANGIOGENESIS	HALLMARK_EPITHELIAL_MESENCHYMAL_TRANSITION
BACH2	CTLA4	CD8A	VSIG4	C11orf45	EVI2B	CLEC4C	PRF1	PDCD6	PQBP1	PRF1	CDH5	HLA-E	CSF3	IDO1	PARVG	B2M	GZMA	CXCL13	IL10	CCR9	ITM2C	IL12RB2	GPR146	DDX4			APC	AKT1	ACVR1	ABL1	ADAM17	AKT1	AKT1	AKT1	BMP2	ACTB	ABL1	AGRN	AKT1	ABL1	PATJ			ACKR3	APOH	ABI3BP
BANK1	FOXP3		MS4A4A	CLEC5A	KDM6B	CXCR3	GZMA	CLEC10A	IKZF1	GZMA	RASA4	HLA-DPB2	FOXP3	LAG3	ITGAL	HLA-A	GZMB	LAYN	CCL2	CEACAM3	CD38	TMPRSS6	SELP	IFIT1			APC2	AKT2	ACVR1C	AKT1	APH1A	AKT2	AKT2	AKT2	BMP4	ACTG1	ABL2	CD36	AKT2	ANAPC1	APC2			ADM	APP	ACTA2
BLK	GPR15		CD163	FUCA1	MEGF9	GZMB		CEBPA	CFL1		RAMP2	HLA-C	B3GAT1	CTLA4	PTGER2	TAP1	IFNG	CTLA4	CD68	IL17F	C1orf38	CTSC	AHR	IFIT2			AXIN1	AKT3	ACVR2A	AKT2	CIR1	AKT3	AKT3	AKT3	BMP5	ACTN1	AKT1	CD44	AKT3	ANAPC10	YAP1			ADORA2B	CCND2	ADAM12
BTLA	IL32			GPNMB	MNDA	IL3RA		IVNS1ABP	PNPLA6		RAMP3	HLA-J	IL3RA	TNFRSF9	PTGES2		NKG7	TIGIT		ANKRD22	GLYR1	LAPTM4B		IFIT3			AXIN2	BAD	ACVR2B	AKT3	CREBBP	BRAF	ARRB1	BCL2L1	BMP6	ACTN2	AKT2	CD47	APC	ANAPC11	YWHAQ			AK4	COL3A1	ANPEP
CD79A	IL4			HS3ST2	NLRP12	IRF7		RAET1E	CTBS		SEMA3A	HLA-DQB1	ENG	ICOS	S100A8		PRF1	LAG3		IL17RE	ICOS	TFRC		IRF7			BTRC	CASP9	ACVRL1	APC	CTBP1	CAB39	ARRB2	CBL	BMP7	ACTN3	AKT3	CHAD	APC2	ANAPC13	RASSF1			AKAP12	COL5A2	APLP1
CD79B	IL5			LGMN	PADI4	IRF8		CSF1R	ANXA5		LYVE1	HLA-DQB2	PDPN	CD80	PSAP		CCL3	PDCD1		C2CD4A	F5	RNF145		ISG20			CACYBP	CDC42	AMH	APC2	CTBP2	CAB39L	ATF2	CBLB	BMP8A	ACTN4	ARAF	COL11A1	APPL1	ANAPC2	FZD10			ALDOA	CXCL6	AREG
FCRL1				MMP9	SELL	PHEX		CTSS	HIVEP2		GPR146	HLA-DQA2	CD1A	PDCD1LG2	FERMT3		CCL4	HAVCR2		ABCA1	TIGIT	NETO2		MX1			CAMK2A	CHP1	AMHR2	APPL1	DLL1	DDIT4	ATF4	CBLC	BMP8B	AKT1	AREG	COL11A2	ARAF	ANAPC4	FRMD6			ALDOB	FGFR1	BASP1
FCRL3					TRANK1	PLD4		DPP4	ADGRE4P		TM4SF18	HLA-DQA1	CXCR5	TIGIT	GPSM3		CST7			CAMTA1	KLRD1	ADAT2		MX2			CAMK2B	CHP2	BMP2	AR	DLL3	EIF4B	BDNF	CCND1	BTRC	AKT2	BAD	COL1A1	AXIN1	ANAPC5	WTIP			ALDOC	FSTL1	BDNF
HVCN1					VNN3	PTCRA		FGF2	MBP		COL4A1	HLA-A	CD247	CD70	S100A9					IL17RA	IRF4	CHST2		RSAD2			CAMK2D	HRAS	BMP4	ARAF	DLL4	EIF4E	BRAF	CCND2	CSNK1A1	AKT3	BRAF	COL1A2	AXIN2	ANAPC7	CSNK1D			AMPD3	ITGAV	BGN
RALGPS2								LRRC32	ASGR1		AFAP1L1	HLA-DMA	IL17A	TNFSF9	ITGAM					IL17C	PRKCQ	CTLA4		TNFSF10			CAMK2G	HSPB1	BMP5	ARNT	DTX1	EIF4E1B	CACNA1A	CCND3	CSNK1A1L	ARHGAP35	BTC	COL2A1	BAD	ATM	CSNK1E			ANGPTL4	JAG1	BMP1
								SIGLEC7	MMP15		HAPLN3	HLA-DOB	TPSB2	ICOSLG	CD86					SH2D6	FCRL5	NFE2L3					CCND1	JMJD7-PLA2G4B	BMP6	ARNT2	DTX2	EIF4E2	CACNA1B	CISH	CSNK1D	ARHGAP5	CAMK2A	COL3A1	BAX	ATR	CCN2			ANKZF1	JAG2	CADM1
								B3GAT1	ASGR2		ECE1	HLA-DRB1	CSF2	KIR3DL1	IL18BP					ANK1	SIRPG	LIMA1					CCND2	KDR	BMP7	AXIN1	DTX3	EIF4EBP1	CACNA1C	CLCF1	CSNK1E	BAD	CAMK2B	COL4A1	BCL2	BUB1	CTNNA1			ANXA2	KCNJ8	CALD1
								SIGLEC9	TEX264		S1PR1	HLA-H	CD68	CD86	FCGR2B					ILDR1	LPXN	IL1R2					CCND3	KRAS	BMP8A	AXIN2	DTX3L	HIF1A	CACNA1D	CNTF	CSNK1G1	BCAR1	CAMK2D	COL4A2	BIRC5	BUB1B	CTNNA2			ATF3	LPL	CALU
								GPR18	CFP		EFNA1	HLA-B	PTPRC	PDCD1	CXCR4					IL17A	IL2RG	ICOS					CER1	MAP2K1	BMP8B	BAD	DTX4	IGF1	CACNA1E	CNTFR	CSNK1G2	BCL2	CAMK2G	COL4A4	BRAF	BUB3	CTNNB1			ATP7A	LRPAP1	CAP2
								MC5R	ATP6V1B2		ADCY4	HLA-DRB5	CD8A	LAIR1	IL4R					C2CD4B	CCL5	HSDL2					CHD8	MAP2K2	BMPR1A	BAX	DVL1	INS	CACNA1F	CREBBP	CSNK1G3	BIRC2	CBL	COL4A6	CASP3	CCNA1	GDF7			B3GALT6	LUM	CAPG
								CD200	MARCKSL1		ELK3	HLA-DOA	MS4A1	TNFRSF8	CCR2					IL23A	LCK	HTATIP2					CHP1	MAPK1	BMPR1B	BCL2	DVL2	MAPK1	CACNA1G	CRLF2	DHH	BIRC3	CBLB	COL5A1	CASP9	CCNA2	AMOT			B4GALNT2	MSX1	CCN1
								NCAM1	TMBIM6		ERG	HLA-DPB1		TNFSF15	CD2					ABCB1	TRAF3IP3	FKBP1A					CHP2	MAPK11	BMPR2	BCL2L1	DVL3	MAPK3	CACNA1H	CSF2	FBXW11	BRAF	CBLC	COL5A2	CCND1	CCNB1	RASSF6			BCAN	NRP1	CCN2
								PRDX1	ACTG1		F8	HLA-DRA		TNFRSF14	FCGR2A					IFT80	CD86	TIGIT					CREBBP	MAPK12	CDKN2B	BCR	EP300	MLST8	CACNA1I	CSF2RA	GAS1	CAPN2	CDKN1A	COL5A3	CTNNB1	CCNB2	DLG1			BCL2	OLR1	CD44
								CLEC4A	CD1D		FABP4	HLA-DRB6		IDO2	FCGR3A					CA2	MAL	CCR8					CSNK1A1	MAPK13	CHRD	BID	HDAC1	MTOR	CACNA1S	CSF2RB	GLI1	CAV1	CDKN1B	COL6A1	CYCS	CCNB3	AFP			BGN	PDGFA	CD59
								PDCD1	DAZAP2		MMRN1	HLA-L		CD276	CD14					TNIP2	LILRB1	LTA					CSNK1A1L	MAPK14	COMP	BIRC2	HDAC2	PDPK1	CACNA2D1	CSF3	GLI2	CAV2	CRK	COL6A2	DCC	CCND1	DLG2			BHLHE40	PF4	CDH11
								ADA2			FLT4	HLA-F		CD40						LONRF3	DOK2	SLC35F2					CSNK1E	MAPK3	CREBBP	BIRC3	HES1	PGF	CACNA2D2	CSF3R	GLI3	CAV3	CRKL	COL6A3	FOS	CCND2	DLG3			BNIP3L	PGLYRP1	CDH2
								CHST12			DOCK9	HLA-G		TNFRSF4						ADAMTS12	CD6	IL21R					CSNK2A1	MAPKAPK2	CUL1	BIRC5	HES5	PIK3CA	CACNA2D3	CSH1	GSK3B	CCND1	EGF	COL6A6	GSK3B	CCND3	DLG4			BRS3	POSTN	CDH6
								LGMN			TSPAN15	HLA-DMB		TNFSF14						IL17RC	PAG1	AHCYL1					CSNK2A2	MAPKAPK3	DCN	BMP2	JAG1	PIK3CB	CACNA2D4	CTF1	HHIP	CCND2	EGFR	COMP	JUN	CCNE1	DVL1			BTG1	PRG2	COL11A1
								BCL6			ZNF521	HLA-DPA1		HHLA2						CCDC65	LAX1	SOCS2					CSNK2B	NFAT5	E2F4	BMP4	JAG2	PIK3CD	CACNB1	EP300	IHH	CCND3	EIF4EBP1	DAG1	KRAS	CCNE2	DVL2			CA12	PTK2	COL12A1
								TYRO3			RAI14			CD244						B3GALT2	PLEK	ETV7					CTBP1	NFATC1	E2F5	BRAF	KAT2A	PIK3CG	CACNB2	EPO	LRP2	CDC42	ELK1	FN1	LEF1	CCNH	DVL3			CASP6	S100A4	COL16A1
								RAE1			GNG11			CD274						CD40	PIK3CD	BCL2L1					CTBP2	NFATC2	EP300	BRCA2	KAT2B	PIK3R1	CACNB3	EPOR	PRKACA	CHAD	ERBB2	GP1BA	MAP2K1	CDC14A	FGF1			CAV1	SERPINA5	COL1A1
								NRP1			ANGPT2			HAVCR2							SLAMF1	RRAGB					CTNNB1	NFATC3	FST	CASP3	LFNG	PIK3R2	CACNB4	GH1	PRKACB	COL11A1	ERBB3	GP1BB	MAPK1	CDC14B	WWC1			CAVIN1	SLCO2A1	COL1A2
								CD84			HSPG2			CD27							XCL1	ACSL4					CTNNBIP1	NFATC4	GDF5	CASP8	MAML1	PIK3R3	CACNG1	GH2	PRKACG	COL11A2	ERBB4	GP5	MAPK10	CDC16	FBXW11			CAVIN3	SPP1	COL3A1
								CDK5R1			ID1			BTLA							GPR171	CHRNA6					CUL1	NOS3	GDF6	CASP9	MAML2	PIK3R5	CACNG2	GHR	PRKX	COL1A1	EREG	GP6	MAPK3	CDC20	CRB1			CCN1	STC1	COL4A1
								CLIC3			APP			LGALS9							XCL2	BATF					CXXC4	NRAS	GDF7	CBL	MAML3	PRKAA1	CACNG3	GRB2	PTCH1	COL1A2	GAB1	GP9	MAPK8	CDC23	SCRIB			CCN2	THBD	COL4A2
								CD83			IL3RA			TMIGD2							TBX21	LAX1					DAAM1	PIK3CA	ID1	CBLB	MFNG	PRKAA2	CACNG4	IFNA1	PTCH2	COL2A1	GRB2	HMMR	MAPK9	CDC25A	FZD2			CCN5	TIMP1	COL5A1
								NCR2			ITGB4			CD28							CD2	ADPRH					DAAM2	PIK3CB	ID2	CBLC	NCOR2	RHEB	CACNG5	IFNA10	RAB23	COL3A1	GSK3B	HSPG2	MLH1	CDC25B	WWTR1			CCNG2	TNFRSF21	COL5A2
											JUP			CD48							CD53	TNFRSF4					DKK1	PIK3CD	ID3	CCDC6	NCSTN	RICTOR	CACNG6	IFNA13	SHH	COL4A1	HBEGF	IBSP	MSH2	CDC25C	LATS2			CDKN1A	VAV2	COL5A3
											KDR			TNFRSF25							KLHL6	ANKRD10					DKK2	PIK3CG	ID4	CCNA1	NOTCH1	RPS6	CACNG7	IFNA14	SMO	COL4A2	HRAS	ITGA1	MSH3	CDC26	AMH			CDKN1B	VCAN	COL6A2
											HERC2P2			CD40LG							SLAMF6	CD274					DKK4	PIK3R1	IFNG	CCND1	NOTCH2	RPS6KA1	CACNG8	IFNA16	STK36	COL4A4	JUN	ITGA10	MSH6	CDC27	BBC3			CDKN1C	VEGFA	COL6A3
											SMAD1			ADORA2A							CD40	CASP1					DVL1	PIK3R2	INHBA	CCNE1	NOTCH3	RPS6KA2	CASP3	IFNA17	SUFU	COL4A6	KRAS	ITGA11	MYC	CDC45	GLI2			CHST2	VTN	COL7A1
											MATN2			VTCN1							SIT1	LY75					DVL2	PIK3R3	INHBB	CCNE2	NOTCH4	RPS6KA3	CD14	IFNA2	WNT1	COL5A1	MAP2K1	ITGA2	PIK3CA	CDC6	CRB2			CHST3		COL8A2
											NOS3			CD160							TNFRSF4	NPTN					DVL3	PIK3R5	INHBC	CDC42	NUMB	RPS6KA6	CDC25B	IFNA21	WNT10A	COL5A2	MAP2K2	ITGA2B	PIK3CB	CDC7	CTNNA3			CITED2		COLGALT1
											EGFL7			CD44							CD79A	SSTR3					EP300	PLA2G10	INHBE	CDH1	NUMBL	RPS6KB1	CDC42	IFNA4	WNT10B	COL5A3	MAP2K4	ITGA3	PIK3CD	CDK1	GSK3B			COL5A1		COMP
											PDE2A			TNFSF18							CD247	GRSF1					FBXW11	PLA2G12A	LEFTY1	CDK2	PSEN1	RPS6KB2	CHP1	IFNA5	WNT11	COL6A1	MAP2K7	ITGA4	PIK3CG	CDK2	APC			CP		COPA
											PDGFA			TNFRSF18							LCP2	CSF2RB					FOSL1	PLA2G12B	LEFTY2	CDK4	PSEN2	RPTOR	CHP2	IFNA6	WNT16	COL6A2	MAPK1	ITGA5	PIK3R1	CDK4	BIRC2			CSRP2		CRLF1
											EMCN			BTNL2							CD3D	TMEM184C					FRAT1	PLA2G1B	LTBP1	CDK6	PSENEN	STK11	CHUK	IFNA7	WNT2	COL6A3	MAPK10	ITGA6	PIK3R2	CDK6	BIRC5			CXCR4		CTHRC1
											PECAM1			C10orf54							CD27	NDFIP2					FRAT2	PLA2G2A	MAPK1	CDKN1A	PTCRA	STRADA	CRK	IFNA8	WNT2B	COL6A6	MAPK3	ITGA7	PIK3R3	CDK7	ID1			DCN		CXCL1
											FXYD6			CD200R1							SH2D1A	ZBTB38					FZD1	PLA2G2C	MAPK3	CDKN1B	RBPJ	TSC1	CRKL	IFNAR1	WNT3	COMP	MAPK8	ITGA8	PIK3R5	CDKN1A	ID2			DDIT3		CXCL12
											PODXL			TNFSF4							FYB	ERI1					FZD10	PLA2G2D	MYC	CDKN2A	RBPJL	TSC2	DAXX	IFNAR2	WNT3A	CRK	MAPK9	ITGA9	RAC1	CDKN1B	BMP8A			DDIT4		CXCL6
											ROBO4			CD200							ARHGAP30	TRAF3					FZD2	PLA2G2E	NODAL	CDKN2B	RFNG	ULK1	DDIT3	IFNB1	WNT4	CRKL	MTOR	ITGAV	RAC2	CDKN1C	ITGB2			DPYSL4		CXCL8
											PRCP			NRP1							ACAP1	NAB1					FZD3	PLA2G2F	NOG	CEBPA	SNW1	ULK2	DUSP1	IFNE	WNT5A	CTNNB1	MYC	ITGB1	RAC3	CDKN2A	AREG			DTNA		DAB2
											NPDC1										CST7	HS3ST3B1					FZD4	PLA2G3	PITX2	CHUK		ULK3	DUSP10	IFNG	WNT5B	DIAPH1	NCK1	ITGB3	RAF1	CDKN2B	GDF6			DUSP1		DCN
											RHOJ										CD3G	LAYN					FZD5	PLA2G4A	PPP2CA	CKS1B		VEGFA	DUSP14	IFNGR1	WNT6	DOCK1	NCK2	ITGB4	RALGDS	CDKN2C	LLGL2			EDN2		DKK1
											PTPRB										IL2RB	JAK1					FZD6	PLA2G4B	PPP2CB	COL4A1		VEGFB	DUSP16	IFNGR2	WNT7A	EGF	NRAS	ITGB5	RHOA	CDKN2D	LLGL1			EFNA1		DPYSL3
											RGL2										CD3E	VDR					FZD7	PLA2G4E	PPP2R1A	COL4A2		VEGFC	DUSP2	IFNK	WNT7B	EGFR	NRG1	ITGB6	SMAD2	CHEK1	SMAD1			EFNA3		DST
											RBP1										FCRL3	LEPROT					FZD8	PLA2G5	PPP2R1B	COL4A4		VEGFD	DUSP3	IFNL1	WNT8A	ELK1	NRG2	ITGB7	SMAD3	CHEK2	SMAD2			EGFR		ECM1
											RGS16										CORO1A	GCNT1					FZD9	PLA2G6	RBL1	COL4A6			DUSP4	IFNL2	WNT8B	ERBB2	NRG3	ITGB8	SMAD4	CREBBP	SMAD3			ENO1		ECM2
											CCL14										ITK	PTPRJ					GSK3B	PLCG1	RBL2	CREBBP			DUSP5	IFNL3	WNT9A	FLNA	NRG4	LAMA1	TCF7	CUL1	SMAD4			ENO2		EDIL3
											ECSCR										TCL1A	IKZF2					JUN	PLCG2	RBX1	CRK			DUSP6	IFNLR1	WNT9B	FLNB	PAK1	LAMA2	TCF7L1	DBF4	SMAD7			ENO3		EFEMP2
											SLCO2A1										CYBB	CSF1					LEF1	PPP3CA	RHOA	CRKL			DUSP7	IFNW1	ZIC2	FLNC	PAK2	LAMA3	TCF7L2	E2F1	MYC			ERO1A		ELN
											TEK										CSF2RB	ENTPD1					LRP5	PPP3CB	ROCK1	CSF1R			DUSP8	IL10		FLT1	PAK3	LAMA4	TGFB1	E2F2	NF2			ERRFI1		EMP3
											TFPI										IKZF1	TNFRSF18					LRP6	PPP3CC	ROCK2	CSF2RA			DUSP9	IL10RA		FLT4	PAK4	LAMA5	TGFB2	E2F3	SERPINE1			ETS1		ENO2
											TGFBR2										NCF4	METTL7A					MAP3K7	PPP3R1	RPS6KB1	CSF3R			ECSIT	IL10RB		FN1	PAK5	LAMB1	TGFB3	E2F4	PARD6A			EXT1		FAP
											TGM2										DOCK2	KSR1					MAPK10	PPP3R2	RPS6KB2	CTBP1			EGF	IL11		FYN	PAK6	LAMB2	TGFBR1	E2F5	LEF1			F3		FAS
											THBD										CCR2	SSH1					MAPK8	PRKCA	SKP1	CTBP2			EGFR	IL11RA		GRB2	PIK3CA	LAMB3	TGFBR2	EP300	WNT16			FAM162A		FBLN1
											TIE1										PTPRC	CADM1					MAPK9	PRKCB	SKP1P2	CTNNA1			ELK1	IL12A		GSK3B	PIK3CB	LAMB4	TP53	ESPL1	WNT4			FBP1		FBLN2
											TSPAN7										PLAC8	IL1R1					MMP7	PRKCG	SMAD1	CTNNA2			ELK4	IL12B		HGF	PIK3CD	LAMC1		FZR1	PPP1CA			FOS		FBLN5
											CLDN5										NCKAP1L	ACP5					MYC	PTGS2	SMAD2	CTNNA3			FAS	IL12RB1		HRAS	PIK3CG	LAMC2		GADD45A	PPP1CB			FOSL2		FBN1
											TNFAIP1										IL7R	CHST7					NFAT5	PTK2	SMAD3	CTNNB1			FASLG	IL12RB2		IBSP	PIK3R1	LAMC3		GADD45B	PPP1CC			FOXO3		FBN2
											VWF										2021-09-06	THADA					NFATC1	PXN	SMAD4	CUL2			FGF1	IL13		IGF1	PIK3R2	RELN		GADD45G	PPP2CA			GAA		FERMT2
											MALL										CD28	CD177					NFATC2	RAC1	SMAD5	CXCL8			FGF10	IL13RA1		IGF1R	PIK3R3	SDC1		GSK3B	PPP2CB			GALK1		FGF2
											DIPK2B										STAT4	NFAT5					NFATC3	RAC2	SMAD6	CYCS			FGF11	IL13RA2		ILK	PIK3R5	SDC2		HDAC1	PPP2R1A			GAPDH		FLNA
											MMRN2										CD8A	ZNF282					NFATC4	RAC3	SMAD7	DAPK1			FGF12	IL15		ITGA1	PLCG1	SDC3		HDAC2	PPP2R1B			GAPDHS		FMOD
											MYCT1										LY9	MAGEH1					NKD1	RAF1	SMAD9	DAPK2			FGF13	IL15RA		ITGA10	PLCG2	SDC4		MAD1L1	PPP2R2A			GBE1		FN1
											APOLD1										CD48						NKD2	SH2D2A	SMURF1	DAPK3			FGF14	IL19		ITGA11	PRKCA	SPP1		MAD2L1	PPP2R2B			GCK		FOXC2
											GFOD2										HCST						NLK	SHC2	SMURF2	DCC			FGF16	IL2		ITGA2	PRKCB	SV2A		MAD2L2	PPP2R2C			GCNT2		FSTL1
											DYSF										PTPRCAP						PLCB1	SPHK1	SP1	DVL1			FGF17	IL20		ITGA2B	PRKCG	SV2B		MCM2	MOB1A			GLRX		FSTL3
											PLVAP										SASH3						PLCB2	SPHK2	TFDP1	DVL2			FGF18	IL20RA		ITGA3	PTK2	SV2C		MCM3	PRKCI			GPC1		FUCA1
											SYT15										ARHGAP25						PLCB3	SRC	TGFB1	DVL3			FGF19	IL20RB		ITGA4	RAF1	THBS1		MCM4	PPP2R2D			GPC3		FZD8
											CAVIN2										LAT						PLCB4	VEGFA	TGFB2	E2F1			FGF2	IL21		ITGA5	RPS6KB1	THBS2		MCM5	PRKCZ			GPC4		GADD45A
											PKP4										TRAT1						PORCN		TGFB3	E2F2			FGF20	IL21R		ITGA6	RPS6KB2	THBS3		MCM6	PARD3			GPI		GADD45B
											PLA2G4C										IL10RA						PPARD		TGFBR1	E2F3			FGF21	IL22		ITGA7	SHC1	THBS4		MCM7	CCND1			GRHPR		GAS1
											HYAL2										PAX5						PPP2CA		TGFBR2	EGF			FGF22	IL22RA1		ITGA8	SHC2	TNC		MDM2	ACTB			GYS1		GEM
											ADAM15										CCR7						PPP2CB		THBS1	EGFR			FGF23	IL22RA2		ITGA9	SHC3	TNN		MYC	SAV1			HAS1		GJA1
											F2RL3										DOCK11						PPP2R1A		THBS2	EGLN1			FGF3	IL23A		ITGAV	SHC4	TNR		ORC1	MPP5			HDLBP		GLIPR1
											TSPAN18										PARVG						PPP2R1B		THBS3	EGLN2			FGF4	IL23R		ITGB1	SOS1	TNXB		ORC2	BMP2			HEXA		GPC1
											LDB2										SPNS1						PPP2R5A		THBS4	EGLN3			FGF5	IL24		ITGB3	SOS2	VTN		ORC3	BMP4			HK1		GPX7
											ESAM										CD52						PPP2R5B		TNF	ELOB			FGF6	IL26		ITGB4	SRC	VWF		ORC4	BMP5			HK2		GREM1
											CD9										HCLS1						PPP2R5C		ZFYVE16	ELOC			FGF7	IL2RA		ITGB5	STAT5A			ORC5	BMP6			HMOX1		HTRA1
											ARHGAP29										ARHGAP9						PPP2R5D		ZFYVE9	EP300			FGF8	IL2RB		ITGB6	STAT5B			ORC6	BMP7			HOXB9		ID2
											CD34										GIMAP6						PPP2R5E			EPAS1			FGF9	IL2RG		ITGB7	TGFA			PCNA	BMP8B			HS3ST1		IGFBP2
											PPM1F										PRKCB						PPP3CA			ERBB2			FGFR1	IL3		ITGB8				PKMYT1	BMPR1A			HSPA5		IGFBP3
											LIMS3										MS4A1						PPP3CB			ETS1			FGFR2	IL3RA		JUN				PLK1	BMPR1B			IDS		IGFBP4
											PIEZO1										GPR18						PPP3CC			FADD			FGFR3	IL4		KDR				PRKDC	BMPR2			IER3		IL15
																					TBC1D10C						PPP3R1			FAS			FGFR4	IL4R		LAMA1				PTTG1	SNAI2			IGFBP1		IL32
																					GVIN1						PPP3R2			FASLG			FLNA	IL5		LAMA2				PTTG2	SOX2			IGFBP3		IL6
																					P2RY8						PRICKLE1			FGF1			FLNB	IL5RA		LAMA3				RAD21	STK3			IL6		INHBA
																					EVI2B						PRICKLE2			FGF10			FLNC	IL6		LAMA4				RB1	TCF7			ILVBL		ITGA2
																					VAMP5						PRKACA			FGF11			FOS	IL6R		LAMA5				RBL1	TCF7L2			INHA		ITGA5
																					KLRK1						PRKACB			FGF12			GADD45A	IL6ST		LAMB1				RBL2	TEAD1			IRS2		ITGAV
																					SELL						PRKACG			FGF13			GADD45B	IL7		LAMB2				RBX1	TEAD4			ISG20		ITGB1
																					MPEG1						PRKCA			FGF14			GADD45G	IL7R		LAMB3				SFN	TEAD3			JMJD6		ITGB3
																					MS4A6A						PRKCB			FGF16			GNA12	IL9		LAMB4				SKP1	TGFB1			JUN		ITGB5
																					ARHGAP15						PRKCG			FGF17			GNG12	IL9R		LAMC1				SKP1P2	TGFB2			KDELR3		JUN
																					MFNG						PRKX			FGF18			GRB2	IRF9		LAMC2				SKP2	TGFB3			KDM3A		LAMA1
																					GZMK						PSEN1			FGF19			HRAS	JAK1		LAMC3				SMAD2	TGFBR1			KIF5A		LAMA2
																					SELPLG						RAC1			FGF2			HSPA1A	JAK2		MAP2K1				SMAD3	TGFBR2			KLF6		LAMA3
																					TARP						RAC2			FGF20			HSPA1B	JAK3		MAPK1				SMAD4	ACTG1			KLF7		LAMC1
																					GIMAP7						RAC3			FGF21			HSPA1L	LEP		MAPK10				SMC1A	TP53BP2			KLHL24		LAMC2
																					FAM65B						RBX1			FGF22			HSPA2	LEPR		MAPK3				SMC1B	TP73			LALBA		LGALS1
																					INPP5D						RHOA			FGF23			HSPA6	LIF		MAPK8				SMC3	WNT1			LARGE1		LOX
																					ITGA4						ROCK1			FGF3			HSPA8	LIFR		MAPK9				STAG1	WNT2			LDHA		LOXL1
																					MGC29506						ROCK2			FGF4			HSPB1	MPL		MET				STAG2	WNT3			LDHC		LOXL2
																					GPSM3						RUVBL1			FGF5			IKBKB	MYC		MYL10				TFDP1	WNT5A			LOX		LRP1
																					STK10						SENP2			FGF6			IKBKG	OSM		MYL12A				TFDP2	WNT6			LXN		LRRC15
																					CLEC2D						SFRP1			FGF7			IL1A	OSMR		MYL12B				TGFB1	WNT7A			MAFF		LUM
																					IL16						SFRP2			FGF8			IL1B	PIAS1		MYL2				TGFB2	WNT7B			MAP3K1		MAGEE1
																					NLRC3						SFRP4			FGF9			IL1R1	PIAS2		MYL5				TGFB3	WNT8A			MIF		MATN2
																					GIMAP5						SFRP5			FGFR1			IL1R2	PIAS3		MYL7				TP53	WNT8B			MT1E		MATN3
																					GIMAP4						SIAH1			FGFR2			JMJD7-PLA2G4B	PIAS4		MYL9				TTK	WNT10B			MT2A		MCM7
																					IFFO1						SKP1			FGFR3			JUN	PIK3CA		MYLK				WEE1	WNT11			MXI1		MEST
																					CFH						SKP1P2			FH			JUND	PIK3CB		MYLK2				WEE2	WNT2B			MYH9		MFAP5
																					PVRIG						SMAD2			FLT3			KRAS	PIK3CD		MYLK3				YWHAB	WNT9A			NAGK		MGP
																					CFHR1						SMAD3			FLT3LG			LAMTOR3	PIK3CG		MYLPF				YWHAE	WNT9B			NCAN		MMP1
																											SMAD4			FN1			MAP2K1	PIK3R1		PAK1				YWHAG	YWHAB			NDRG1		MMP14
																											SOX17			FOS			MAP2K2	PIK3R2		PAK2				YWHAH	YWHAE			NDST1		MMP2
																											TBL1X			FOXO1			MAP2K3	PIK3R3		PAK3				YWHAQ	YWHAG			NDST2		MMP3
																											TBL1XR1			FZD1			MAP2K4	PIK3R5		PAK4				YWHAZ	YWHAH			NEDD4L		MSX1
																											TBL1Y			FZD10			MAP2K5	PIM1		PAK5				ZBTB17	YWHAZ			NFIL3		MXRA5
																											TCF7			FZD2			MAP2K6	PRL		PAK6					FZD5			NOCT		MYL9
																											TCF7L1			FZD3			MAP2K7	PRLR		PARVA					FZD3			NR3C1		MYLK
																											TCF7L2			FZD4			MAP3K1	PTPN11		PARVB					FRMD1			P4HA1		NID2
																											TP53			FZD5			MAP3K11	PTPN6		PARVG					WNT10A			P4HA2		NNMT
																											VANGL1			FZD6			MAP3K12	SOCS1		PDGFA					WNT5B			PAM		NOTCH2
																											VANGL2			FZD7			MAP3K13	SOCS2		PDGFB					GDF5			PCK1		NT5E
																											WIF1			FZD8			MAP3K14	SOCS3		PDGFC					AXIN1			PDGFB		NTM
																											WNT1			FZD9			MAP3K2	SOCS4		PDGFD					AXIN2			PDK1		OXTR
																											WNT10A			GLI1			MAP3K20	SOCS5		PDGFRA					FZD1			PDK3		P3H1
																											WNT10B			GLI2			MAP3K3	SOCS7		PDGFRB					FZD4			PFKFB3		PCOLCE
																											WNT11			GLI3			MAP3K4	SOS1		PDPK1					FZD6			PFKL		PCOLCE2
																											WNT16			GRB2			MAP3K5	SOS2		PGF					FZD7			PFKP		PDGFRB
																											WNT2			GSK3B			MAP3K6	SPRED1		PIK3CA					FZD8			PGAM2		PDLIM4
																											WNT2B			GSTP1			MAP3K7	SPRED2		PIK3CB					FZD9			PGF		PFN2
																											WNT3			HDAC1			MAP3K8	SPRY1		PIK3CD					TCF7L1			PGK1		PLAUR
																											WNT3A			HDAC2			MAP4K1	SPRY2		PIK3CG					PARD6G			PGM1		PLOD1
																											WNT4			HGF			MAP4K2	SPRY3		PIK3R1					PARD6B			PGM2		PLOD2
																											WNT5A			HHIP			MAP4K3	SPRY4		PIK3R2					TEAD2			PHKG1		PLOD3
																											WNT5B			HIF1A			MAP4K4	STAM		PIK3R3					AJUBA			PIM1		PMEPA1
																											WNT6			HRAS			MAPK1	STAM2		PIK3R5					NKD1			PKLR		PMP22
																											WNT7A			HSP90AA1			MAPK10	STAT1		PIP5K1C					CCND2			PKP1		POSTN
																											WNT7B			HSP90AB1			MAPK11	STAT2		PPP1CA					BTRC			PLAC8		PPIB
																											WNT8A			HSP90B1			MAPK12	STAT3		PPP1CB					CCND3			PLAUR		PRRX1
																											WNT8B			IGF1			MAPK13	STAT4		PPP1CC					WNT3A			PLIN2		PRSS2
																											WNT9A			IGF1R			MAPK14	STAT5A		PPP1R12A					LIMD1			PNRC1		PTHLH
																											WNT9B			IKBKB			MAPK3	STAT5B		PRKCA					LATS1			PPARGC1A		PTX3
																														IKBKG			MAPK7	STAT6		PRKCB					MOB1B			PPFIA4		PVR
																														IL6			MAPK8	TPO		PRKCG					CDH1			PPP1R15A		QSOX1
																														ITGA2			MAPK8IP1	TSLP		PTEN								PPP1R3C		RGS4
																														ITGA2B			MAPK8IP2	TYK2		PTK2								PRDX5		RHOB
																														ITGA3			MAPK8IP3			PXN								PRKCA		SAT1
																														ITGA6			MAPK9			RAC1								PYGM		SCG2
																														ITGAV			MAPKAPK2			RAC2								RBPJ		SDC1
																														ITGB1			MAPKAPK3			RAC3								RORA		SDC4
																														JAK1			MAPKAPK5			RAF1								RRAGD		SERPINE1
																														JUN			MAPT			RAP1A								S100A4		SERPINE2
																														JUP			MAX			RAP1B								SAP30		SERPINH1
																														KIT			MECOM			RAPGEF1								SCARB1		SFRP1
																														KITLG			MEF2C			RASGRF1								SDC2		SFRP4
																														KLK3			MKNK1			RELN								SDC3		SGCB
																														KRAS			MKNK2			RHOA								SDC4		SGCD
																														LAMA1			MOS			ROCK1								SELENBP1		SGCG
																														LAMA2			MRAS			ROCK2								SERPINE1		SLC6A8
																														LAMA3			MYC			SHC1								SIAH2		SLIT2
																														LAMA4			NF1			SHC2								SLC25A1		SLIT3
																														LAMA5			NFATC2			SHC3								SLC2A1		SNAI2
																														LAMB1			NFATC4			SHC4								SLC2A3		SNTB1
																														LAMB2			NFKB1			SOS1								SLC2A5		SPARC
																														LAMB3			NFKB2			SOS2								SLC37A4		SPOCK1
																														LAMB4			NGF			SPP1								SLC6A6		SPP1
																														LAMC1			NLK			SRC								SRPX		TAGLN
																														LAMC2			NR4A1			THBS1								STBD1		TFPI2
																														LAMC3			NRAS			THBS2								STC1		TGFB1
																														LEF1			NTF3			THBS3								STC2		TGFBI
																														MAP2K1			NTF4			THBS4								SULT2B1		TGFBR3
																														MAP2K2			NTRK1			TLN1								TES		TGM2
																														MAPK1			NTRK2			TLN2								TGFB3		THBS1
																														MAPK10			PAK1			TNC								TGFBI		THBS2
																														MAPK3			PAK2			TNN								TGM2		THY1
																														MAPK8			PDGFA			TNR								TIPARP		TIMP1
																														MAPK9			PDGFB			TNXB								TKTL1		TIMP3
																														MAX			PDGFRA			VASP								TMEM45A		TNC
																														MDM2			PDGFRB			VAV1								TNFAIP3		TNFAIP3
																														MECOM			PLA2G10			VAV2								TPBG		TNFRSF11B
																														MET			PLA2G12A			VAV3								TPD52		TNFRSF12A
																														MITF			PLA2G12B			VCL								TPI1		TPM1
																														MLH1			PLA2G1B			VEGFA								TPST2		TPM2
																														MMP1			PLA2G2A			VEGFB								UGP2		TPM4
																														MMP2			PLA2G2C			VEGFC								VEGFA		VCAM1
																														MMP9			PLA2G2D			VEGFD								VHL		VCAN
																														MSH2			PLA2G2E			VTN								VLDLR		VEGFA
																														MSH3			PLA2G2F			VWF								WSB1		VEGFC
																														MSH6			PLA2G3			XIAP								XPNPEP1		VIM
																														MTOR			PLA2G4A			ZYX								ZFP36		WIPF1
																														MYC			PLA2G4B											ZNF292		WNT5A
																														NCOA4			PLA2G4E
																														NFKB1			PLA2G5
																														NFKB2			PLA2G6
																														NFKBIA			PPM1A
																														NKX3-1			PPM1B
																														NOS2			PPP3CA
																														NRAS			PPP3CB
																														NTRK1			PPP3CC
																														PAX8			PPP3R1
																														PDGFA			PPP3R2
																														PDGFB			PPP5C
																														PDGFRA			PRKACA
																														PDGFRB			PRKACB
																														PGF			PRKACG
																														PIAS1			PRKCA
																														PIAS2			PRKCB
																														PIAS3			PRKCG
																														PIAS4			PRKX
																														PIK3CA			PTPN5
																														PIK3CB			PTPN7
																														PIK3CD			PTPRR
																														PIK3CG			RAC1
																														PIK3R1			RAC2
																														PIK3R2			RAC3
																														PIK3R3			RAF1
																														PIK3R5			RAP1A
																														PLCG1			RAP1B
																														PLCG2			RAPGEF2
																														PLD1			RASA1
																														PML			RASA2
																														PPARD			RASGRF1
																														PPARG			RASGRF2
																														PRKCA			RASGRP1
																														PRKCB			RASGRP2
																														PRKCG			RASGRP3
																														PTCH1			RASGRP4
																														PTCH2			RELA
																														PTEN			RELB
																														PTGS2			RPS6KA1
																														PTK2			RPS6KA2
																														RAC1			RPS6KA3
																														RAC2			RPS6KA4
																														RAC3			RPS6KA5
																														RAD51			RPS6KA6
																														RAF1			RRAS
																														RALA			RRAS2
																														RALB			SOS1
																														RALBP1			SOS2
																														RALGDS			SRF
																														RARA			STK3
																														RARB			STK4
																														RASSF1			STMN1
																														RASSF5			TAB1
																														RB1			TAB2
																														RBX1			TAOK1
																														RELA			TAOK2
																														RET			TAOK3
																														RHOA			TGFB1
																														RUNX1			TGFB2
																														RUNX1T1			TGFB3
																														RXRA			TGFBR1
																														RXRB			TGFBR2
																														RXRG			TNF
																														SHH			TNFRSF1A
																														SKP2			TP53
																														SLC2A1			TRAF2
																														SMAD2			TRAF6
																														SMAD3
																														SMAD4
																														SMO
																														SOS1
																														SOS2
																														SPI1
																														STAT1
																														STAT3
																														STAT5A
																														STAT5B
																														STK36
																														STK4
																														SUFU
																														TCF7
																														TCF7L1
																														TCF7L2
																														TFG
																														TGFA
																														TGFB1
																														TGFB2
																														TGFB3
																														TGFBR1
																														TGFBR2
																														TP53
																														TPM3
																														TPR
																														TRAF1
																														TRAF2
																														TRAF3
																														TRAF4
																														TRAF5
																														TRAF6
																														VEGFA
																														VEGFB
																														VEGFC
																														VEGFD
																														VHL
																														WNT1
																														WNT10A
																														WNT10B
																														WNT11
																														WNT16
																														WNT2
																														WNT2B
																														WNT3
																														WNT3A
																														WNT4
																														WNT5A
																														WNT5B
																														WNT6
																														WNT7A
																														WNT7B
																														WNT8A
																														WNT8B
																														WNT9A
																														WNT9B
																														XIAP
																														ZBTB16

## Sheet: Table S2
Table S2. List of the biological processes significantly correlated to the suppressed FOX gene in COAD
Gene Set Name	# Genes in Gene Set (K)	Description	# Genes in Overlap (k)	k/K	p-value	FDR q-value
GOBP_POSITIVE_REGULATION_OF_TRANSCRIPTION_BY_RNA_POLYMERASE_II	1180	Any process that activates or increases the frequency, rate or extent of transcription from an RNA polymerase II promoter. [GOC:go_curators, GOC:txnOH]	10	0.0085	1.17e-12	8.75e-09
GOBP_ANIMAL_ORGAN_MORPHOGENESIS	1025	Morphogenesis of an animal organ. An organ is defined as a tissue or set of tissues that work together to perform a specific function or functions. Morphogenesis is the process in which anatomical structures are generated and organized. Organs are commonly observed as visibly distinct structures, but may also exist as loosely associated clusters of cells that work together to perform a specific f…	9	0.0088	1.87e-11	7e-08
GOBP_POSITIVE_REGULATION_OF_NUCLEOBASE_CONTAINING_COMPOUND_METABOLIC_PROCESS	1857	Any cellular process that activates or increases the frequency, rate or extent of the chemical reactions and pathways involving nucleobases, nucleosides, nucleotides and nucleic acids. [GOC:go_curators]	10	0.0054	1.02e-10	2.55e-07
GOBP_POSITIVE_REGULATION_OF_BIOSYNTHETIC_PROCESS	1957	Any process that activates or increases the frequency, rate or extent of the chemical reactions and pathways resulting in the formation of substances. [GOC:go_curators]	10	0.0051	1.71e-10	3.19e-07
GOBP_NEGATIVE_REGULATION_OF_NUCLEOBASE_CONTAINING_COMPOUND_METABOLIC_PROCESS	1519	Any cellular process that stops, prevents, or reduces the frequency, rate or extent of the chemical reactions and pathways involving nucleobases, nucleosides, nucleotides and nucleic acids. [GOC:go_curators]	9	0.0059	6.1e-10	9.13e-07
GOBP_NEGATIVE_REGULATION_OF_BIOSYNTHETIC_PROCESS	1686	Any process that stops, prevents, or reduces the rate of the chemical reactions and pathways resulting in the formation of substances. [GOC:go_curators]	9	0.0053	1.53e-09	1.9e-06
GOBP_TUBE_DEVELOPMENT	1085	The process whose specific outcome is the progression of a tube over time, from its initial formation to a mature structure. Epithelial and endothelial tubes transport gases, liquids and cells from one site to another and form the basic structure of many organs and tissues including lung and trachea, kidney, the mammary gland, the vascular system and the gastrointestinal and urinary-genital tract…	7	0.0065	5.35e-08	5.71e-05
GOBP_EPITHELIUM_DEVELOPMENT	1275	The process whose specific outcome is the progression of an epithelium over time, from its formation to the mature structure. An epithelium is a tissue that covers the internal or external surfaces of an anatomical structure. [GOC:dph, GOC:mtg_lung]	7	0.0055	1.6e-07	0.00015
GOBP_NEGATIVE_REGULATION_OF_TRANSCRIPTION_BY_RNA_POLYMERASE_II	872	Any process that stops, prevents, or reduces the frequency, rate or extent of transcription mediated by RNA polymerase II. [GOC:go_curators, GOC:txnOH]	6	0.0069	4.27e-07	0.000355
GOBP_MORPHOGENESIS_OF_AN_EPITHELIUM	533	The process in which the anatomical structures of epithelia are generated and organized. An epithelium consists of closely packed cells arranged in one or more layers, that covers the outer surfaces of the body or lines any internal cavity or tube. [GOC:dph, GOC:jl, GOC:tb, ISBN:0198506732]	5	0.0094	1.07e-06	0.000799
GOBP_ANATOMICAL_STRUCTURE_FORMATION_INVOLVED_IN_MORPHOGENESIS	1142	The developmental process pertaining to the initial formation of an anatomical structure from unspecified parts. This process begins with the specific processes that contribute to the appearance of the discrete structure and ends when the structural rudiment is recognizable. An anatomical structure is any biological entity that occupies space and is distinguished from its surroundings. Anatomical…	6	0.0053	2.05e-06	0.00139
GOBP_TISSUE_MORPHOGENESIS	634	The process in which the anatomical structures of a tissue are generated and organized. [GOC:dph, GOC:jid]	5	0.0079	2.5e-06	0.00156
GOBP_NEGATIVE_REGULATION_OF_CELL_DIFFERENTIATION	663	Any process that stops, prevents, or reduces the frequency, rate or extent of cell differentiation. [GOC:go_curators]	5	0.0075	3.11e-06	0.00173
GOBP_MESENCHYME_DEVELOPMENT	287	The process whose specific outcome is the progression of a mesenchymal tissue over time, from its formation to the mature structure. A mesenchymal tissue is made up of loosely packed stellate cells. [GOC:dph]	4	0.0139	3.23e-06	0.00173
GOBP_REGIONALIZATION	326	The pattern specification process that results in the subdivision of an axis or axes in space to define an area or volume in which specific patterns of cell differentiation will take place or in which cells interpret a specific environment. [GOC:dph, GOC:isa_complete]	4	0.0123	5.34e-06	0.00266
GOBP_EPITHELIAL_CELL_DIFFERENTIATION	775	The process in which a relatively unspecialized cell acquires specialized features of an epithelial cell, any of the cells making up an epithelium. [GOC:ecd, PMID:11839751]	5	0.0065	6.63e-06	0.0031
GOBP_LATERAL_MESODERM_DEVELOPMENT	14	The process whose specific outcome is the progression of the lateral mesoderm over time, from its formation to the mature structure. [GOC:go_curators]	2	0.1429	1.17e-05	0.00516
GOBP_SPECIFICATION_OF_SYMMETRY	127	The establishment of an organism's body plan or part of an organism such that a similar arrangement in form and relationship of parts around a common axis, or around each side of a plane is created. [GOC:go_curators]	3	0.0236	1.35e-05	0.00516
GOBP_TUBE_MORPHOGENESIS	900	The process in which the anatomical structures of a tube are generated and organized. Epithelial and endothelial tubes transport gases, liquids and cells from one site to another and form the basic structure of many organs and tissues, with tube shape and organization varying from the single-celled excretory organ in Caenorhabditis elegans to the branching trees of the mammalian kidney and insect…	5	0.0056	1.37e-05	0.00516
GOBP_RESPONSE_TO_ORGANIC_CYCLIC_COMPOUND	907	Any process that results in a change in state or activity of a cell or an organism (in terms of movement, secretion, enzyme production, gene expression, etc.) as a result of an organic cyclic compound stimulus. [GOC:ef]	5	0.0055	1.42e-05	0.00516
GOBP_REGULATION_OF_CELL_DIFFERENTIATION	1618	Any process that modulates the frequency, rate or extent of cell differentiation, the process in which relatively unspecialized cells acquire specialized structural and functional features. [GOC:go_curators]	6	0.0037	1.52e-05	0.00516
GOBP_PATTERN_SPECIFICATION_PROCESS	426	Any developmental process that results in the creation of defined areas or spaces within an organism to which cells respond and eventually are instructed to differentiate. [GOC:go_curators, GOC:isa_complete, ISBN:0521436125]	4	0.0094	1.53e-05	0.00516
GOBP_NEGATIVE_REGULATION_OF_DEVELOPMENTAL_PROCESS	928	Any process that stops, prevents or reduces the rate or extent of development, the biological process whose specific outcome is the progression of an organism over time from an initial condition (e.g. a zygote, or a young adult) to a later condition (e.g. a multicellular animal or an aged adult). [GOC:ai]	5	0.0054	1.59e-05	0.00516
GOBP_EMBRYO_DEVELOPMENT	992	The process whose specific outcome is the progression of an embryo from its formation until the end of its embryonic life stage. The end of the embryonic stage is organism-specific. For example, for mammals, the process would begin with zygote formation and end with birth. For insects, the process would begin at zygote formation and end with larval hatching. For plant zygotic embryos, this would …	5	0.005	2.18e-05	0.00681
GOBP_REGULATION_OF_EPITHELIAL_CELL_DIFFERENTIATION	156	Any process that modulates the frequency, rate or extent of epithelial cell differentiation. [GOC:mah]	3	0.0192	2.5e-05	0.00748
GOBP_LUNG_CELL_DIFFERENTIATION	21	The process in which relatively unspecialized cells, e.g. embryonic or regenerative cells, acquire specialized structural and/or functional features of a mature cell found in the lung. Differentiation includes the processes involved in commitment of a cell to a specific fate. [GOC:dph, GOC:mtg_lung]	2	0.0952	2.7e-05	0.00778
GOBP_REGULATION_OF_T_CELL_DIFFERENTIATION_IN_THYMUS	22	Any process that modulates the frequency, rate or extent of T cell differentiation in the thymus. [GOC:add, GOC:mah]	2	0.0909	2.97e-05	0.00824
GOBP_ESTABLISHMENT_OR_MAINTENANCE_OF_MONOPOLAR_CELL_POLARITY	23	Any cellular process that results in the specification, formation or maintenance of monopolar intracellular organization or cell growth patterns. Monopolar cell organization is directional organization along an axis. [GOC:dph, GOC:vw]	2	0.087	3.25e-05	0.0087
GOBP_MITOTIC_G2_DNA_DAMAGE_CHECKPOINT	24	A mitotic cell cycle checkpoint that detects and negatively regulates progression through the G2/M transition of the cell cycle in response to DNA damage. [GOC:mtg_cell_cycle]	2	0.0833	3.55e-05	0.00909
GOBP_NEGATIVE_REGULATION_OF_MULTICELLULAR_ORGANISMAL_PROCESS	1104	Any process that stops, prevents, or reduces the frequency, rate or extent of an organismal process, the processes pertinent to the function of an organism above the cellular level; includes the integrated processes of tissues and organs. [GOC:ai]	5	0.0045	3.65e-05	0.00909
GOBP_CIRCULATORY_SYSTEM_DEVELOPMENT	1140	The process whose specific outcome is the progression of the circulatory system over time, from its formation to the mature structure. The circulatory system is the organ system that passes nutrients (such as amino acids and electrolytes), gases, hormones, blood cells, etc. to and from cells in the body to help fight diseases and help stabilize body temperature and pH to maintain homeostasis. [GO…	5	0.0044	4.25e-05	0.00993
GOBP_RESPIRATORY_SYSTEM_DEVELOPMENT	188	The progression of the respiratory system over time from its formation to its mature structure. The respiratory system carries out respiratory gaseous exchange. [GOC:dph]	3	0.016	4.36e-05	0.00993
GOBP_CELLULAR_RESPONSE_TO_ORGANIC_CYCLIC_COMPOUND	558	Any process that results in a change in state or activity of a cell (in terms of movement, secretion, enzyme production, gene expression, etc.) as a result of an organic cyclic compound stimulus. [GOC:mah]	4	0.0072	4.39e-05	0.00993
GOBP_EPITHELIAL_TUBE_BRANCHING_INVOLVED_IN_LUNG_MORPHOGENESIS	27	The process in which a highly ordered sequence of patterning events generates the branched epithelial tubes of the lung, consisting of reiterated combinations of bud outgrowth, elongation, and dichotomous subdivision of terminal units. [GOC:dph, GOC:mtg_lung]	2	0.0741	4.51e-05	0.00993
GOBP_CELLULAR_RESPONSE_TO_STEROID_HORMONE_STIMULUS	201	Any process that results in a change in state or activity of a cell (in terms of movement, secretion, enzyme production, gene expression, etc.) as a result of a steroid hormone stimulus. [GOC:mah]	3	0.0149	5.32e-05	0.0114
GOBP_EMBRYONIC_DIGESTIVE_TRACT_DEVELOPMENT	31	The process whose specific outcome is the progression of the gut over time, from its formation to the mature structure during embryonic development. The gut is the region of the digestive tract extending from the beginning of the intestines to the anus. [GOC:go_curators]	2	0.0645	5.97e-05	0.0124
GOBP_CELLULAR_RESPONSE_TO_HORMONE_STIMULUS	619	Any process that results in a change in state or activity of a cell (in terms of movement, secretion, enzyme production, gene expression, etc.) as a result of a hormone stimulus. [GOC:mah]	4	0.0065	6.57e-05	0.0133
GOBP_LUNG_EPITHELIUM_DEVELOPMENT	34	The biological process whose specific outcome is the progression of the lung epithelium from an initial condition to its mature state. This process begins with the formation of lung epithelium and ends with the mature structure. The lung epithelium is the specialized epithelium that lines the inside of the lung. [GOC:dph, GOC:mtg_lung]	2	0.0588	7.2e-05	0.0142
GOBP_G2_DNA_DAMAGE_CHECKPOINT	36	A cell cycle checkpoint that detects and negatively regulates progression from G2 to M phase in the cell cycle in response to DNA damage. [GOC:mtg_cell_cycle]	2	0.0556	8.08e-05	0.0155
GOBP_MITOTIC_G2_M_TRANSITION_CHECKPOINT	37	A cell cycle checkpoint that detects and negatively regulates progression from G2 to M phase as part of a mitotic cell cycle. [GOC:mtg_cell_cycle]	2	0.0541	8.54e-05	0.016
GOBP_LUNG_ALVEOLUS_DEVELOPMENT	38	The process whose specific outcome is the progression of the alveolus over time, from its formation to the mature structure. The alveolus is a sac for holding air in the lungs; formed by the terminal dilation of air passageways. [GOC:mtg_lung, PMID:9751757]	2	0.0526	9.01e-05	0.0164
GOBP_BLOOD_VESSEL_MORPHOGENESIS	677	The process in which the anatomical structures of blood vessels are generated and organized. The blood vessel is the vasculature carrying blood. [GOC:jid]	4	0.0059	9.29e-05	0.0165
GOBP_REGULATION_OF_INTRACELLULAR_ESTROGEN_RECEPTOR_SIGNALING_PATHWAY	39	Any process that modulates the frequency, rate or extent of the activity of an intracellular estrogen receptor signaling pathway. [GOC:mah]	2	0.0513	9.5e-05	0.0165
GOBP_ESTABLISHMENT_OR_MAINTENANCE_OF_BIPOLAR_CELL_POLARITY	45	Any cellular process that results in the specification, formation or maintenance of a bipolar intracellular organization or cell growth patterns. [GOC:dph, GOC:vw]	2	0.0444	0.000127	0.0216
GOBP_EMBRYONIC_ORGAN_MORPHOGENESIS	277	Morphogenesis, during the embryonic phase, of a tissue or tissues that work together to perform a specific function or functions. Morphogenesis is the process in which anatomical structures are generated and organized. Organs are commonly observed as visibly distinct structures, but may also exist as loosely associated clusters of cells that work together to perform a specific function or functio…	3	0.0108	0.000137	0.0228
GOBP_LUNG_MORPHOGENESIS	48	The process in which the anatomical structures of the lung are generated and organized. [GOC:dph]	2	0.0417	0.000144	0.0235
GOBP_VASCULATURE_DEVELOPMENT	786	The process whose specific outcome is the progression of the vasculature over time, from its formation to the mature structure. The vasculature is an interconnected tubular multi-tissue structure that contains fluid that is actively transported around the organism. [GOC:dph, UBERON:0002409]	4	0.0051	0.000165	0.0263
GOBP_NEGATIVE_REGULATION_OF_LEUKOCYTE_MEDIATED_IMMUNITY	53	Any process that stops, prevents, or reduces the frequency, rate, or extent of leukocyte mediated immunity. [GOC:add]	2	0.0377	0.000176	0.0275
GOBP_EPITHELIAL_TUBE_MORPHOGENESIS	309	The process in which the anatomical structures of a tube are generated and organized from an epithelium. Epithelial tubes transport gases, liquids and cells from one site to another and form the basic structure of many organs and tissues, with tube shape and organization varying from the single-celled excretory organ in Caenorhabditis elegans to the branching trees of the mammalian kidney and ins…	3	0.0097	0.00019	0.0289
GOBP_INTRACELLULAR_ESTROGEN_RECEPTOR_SIGNALING_PATHWAY	57	Any series of molecular signals generated as a consequence of an intracellular estrogen receptor binding to one of its physiological ligands. The pathway begins with receptor-ligand binding, and ends with regulation of a downstream cellular process (e.g. transcription). [GOC:mah, GOC:signaling]	2	0.0351	0.000204	0.0305
GOBP_UROGENITAL_SYSTEM_DEVELOPMENT	320	The process whose specific outcome is the progression of the urogenital system over time, from its formation to the mature structure. [GOC:go_curators]	3	0.0094	0.00021	0.0308
GOBP_RESPONSE_TO_STEROID_HORMONE	330	Any process that results in a change in state or activity of a cell or an organism (in terms of movement, secretion, enzyme production, gene expression, etc.) as a result of a steroid hormone stimulus. [GOC:go_curators]	3	0.0091	0.00023	0.033
GOBP_POSITIVE_REGULATION_OF_EPITHELIAL_CELL_DIFFERENTIATION	61	Any process that activates or increases the frequency, rate or extent of epithelial cell differentiation. [GOC:mah]	2	0.0328	0.000234	0.033
GOBP_RESPONSE_TO_LIPID	865	Any process that results in a change in state or activity of a cell or an organism (in terms of movement, secretion, enzyme production, gene expression, etc.) as a result of a lipid stimulus. [GOC:sl]	4	0.0046	0.000238	0.033
GOBP_RESPONSE_TO_HORMONE	876	Any process that results in a change in state or activity of a cell or an organism (in terms of movement, secretion, enzyme production, gene expression, etc.) as a result of a hormone stimulus. [GOC:jl]	4	0.0046	0.00025	0.034
GOBP_NEGATIVE_REGULATION_OF_CELL_CYCLE_PROCESS	359	Any process that decreases the rate, frequency or extent of a cellular process that is involved in the progression of biochemical and morphological phases and events that occur in a cell during successive cell replication or nuclear replication events. [GOC:dph, GOC:tb]	3	0.0084	0.000294	0.039
GOBP_CARDIAC_VENTRICLE_MORPHOGENESIS	69	The process in which the cardiac ventricle is generated and organized. A cardiac ventricle receives blood from a cardiac atrium and pumps it out of the heart. [GOC:mtg_heart]	2	0.029	0.000299	0.039
GOBP_ARTERY_MORPHOGENESIS	70	The process in which the anatomical structures of arterial blood vessels are generated and organized. Arteries are blood vessels that transport blood from the heart to the body and its organs. [GOC:dsf, PMID:16740480]	2	0.0286	0.000308	0.039
GOBP_SMOOTH_MUSCLE_CELL_DIFFERENTIATION	70	The process in which a relatively unspecialized cell acquires specialized features of a smooth muscle cell; smooth muscle lacks transverse striations in its constituent fibers and are almost always involuntary. [CL:0000192, GOC:ai]	2	0.0286	0.000308	0.039
GOBP_PANCREAS_DEVELOPMENT	73	The process whose specific outcome is the progression of the pancreas over time, from its formation to the mature structure. The pancreas is an endoderm derived structure that produces precursors of digestive enzymes and blood glucose regulating enzymes. [GOC:cvs]	2	0.0274	0.000334	0.0404
GOBP_REGULATION_OF_INTRACELLULAR_STEROID_HORMONE_RECEPTOR_SIGNALING_PATHWAY	73	Any process that modulates the frequency, rate or extent of the activity of any intracellular steroid hormone receptor signaling pathway. [GOC:mah]	2	0.0274	0.000334	0.0404
GOBP_T_CELL_DIFFERENTIATION_IN_THYMUS	73	The process in which a precursor cell type acquires the specialized features of a T cell via a differentiation pathway dependent upon transit through the thymus. [GOC:add, ISBN:0781735149]	2	0.0274	0.000334	0.0404
GOBP_POSITIVE_REGULATION_OF_CELL_CYCLE	395	Any process that activates or increases the rate or extent of progression through the cell cycle. [GOC:go_curators]	3	0.0076	0.000389	0.0462

## Sheet: Table S3
Table S3. The list of nodes in the sub-network 1
Id	Symbol	Degree of interaction	Betweenness
2308	FOXO1	56	3771.11
2309	FOXO3	50	2643.98
4303	FOXO4	23	582.62
2305	FOXM1	15	1073.23
50943	FOXP3	14	1794.26
2290	FOXG1	11	785.36
3169	FOXA1	8	771.94
8928	FOXH1	8	630.9
4088	SMAD3	7	1097.7
207	AKT1	7	1058.01
668	FOXL2	6	978.87
23411	SIRT1	5	609.25
4089	SMAD4	5	269.82
604	BCL6	4	501.14
27022	FOXD3	4	378
27086	FOXP1	3	253
891	CCNB1	3	118.95
4087	SMAD2	3	94.86
7531	YWHAE	3	17.83
7532	YWHAG	3	17.83
10000	AKT3	3	17.83
7534	YWHAZ	3	17.83
1030	CDKN2B	3	17.83
7533	YWHAH	3	17.83
10971	YWHAQ	3	17.83
1387	CREBBP	3	17.83
7529	YWHAB	3	17.83
6446	SGK1	3	17.83
1499	CTNNB1	3	17.83
7316	UBC	3	17.83
2810	SFN	3	17.83
208	AKT2	3	17.83
51701	NLK	3	17.83
4773	NFATC2	2	615
6662	SOX9	2	496
93986	FOXP2	2	496
367	AR	2	476.08
1487	CTBP1	2	375
7088	TLE1	2	242.78
2475	MTOR	2	172.19
9734	HDAC9	2	172.19
2625	GATA3	2	137.08
7276	TTR	2	127
1017	CDK2	2	58.97
983	CDK1	2	58.97
5347	PLK1	2	49.48
4851	NOTCH1	2	23.41
2099	ESR1	2	10.49
22933	SIRT2	2	10.49
2033	EP300	2	10.49
6502	SKP2	2	10.49
6198	RPS6KB1	2	10.49
901	CCNG2	2	10.49
10110	SGK2	2	10.49
6789	STK4	2	10.49
5563	PRKAA2	2	10.49
5562	PRKAA1	2	10.49
23410	SIRT3	2	10.49
10018	BCL2L11	2	10.49
8456	FOXN1	2	5.56
7528	YY1	1	0
9113	LATS1	1	0
7329	UBE2I	1	0
7089	TLE2	1	0
6722	SRF	1	0
5594	MAPK1	1	0
81620	CDT1	1	0
2177	FANCD2	1	0
80854	SETD7	1	0
7157	TP53	1	0
5518	PPP2R1A	1	0
2288	FKBP4	1	0
6774	STAT3	1	0
2735	GLI1	1	0
1058	CENPA	1	0
9133	CCNB2	1	0
4605	MYBL2	1	0
994	CDC25B	1	0
6663	SOX10	1	0
4286	MITF	1	0
5460	POU5F1	1	0
7874	USP7	1	0
4772	NFATC1	1	0
10524	KAT5	1	0
6097	RORC	1	0
3009	HIST1H1B	1	0
861	RUNX1	1	0
5966	REL	1	0
51564	HDAC7	1	0
1482	NKX2-5	1	0
4208	MEF2C	1	0
10589	DRAP1	1	0
145258	GSC	1	0
4086	SMAD1	1	0
1026	CDKN1A	1	0
1051	CEBPB	1	0
10365	KLF2	1	0
2274	FHL2	1	0
2932	GSK3B	1	0
53944	CSNK1G1	1	0
8543	LMO4	1	0
3172	HNF4A	1	0
3202	HOXA5	1	0
3661	IRF3	1	0
2538	G6PC	1	0
10891	PPARGC1A	1	0
3207	HOXA11	1	0
63977	PRDM15	1	0
213	ALB	1	0
3175	ONECUT1	1	0
3171	FOXA3	1	0
6648	SOD2	1	0
10765	KDM5B	1	0
8945	BTRC	1	0
1147	CHUK	1	0
5728	PTEN	1	0
4609	MYC	1	0
3662	IRF4	1	0
11200	CHEK2	1	0
7341	SUMO1	1	0
2113	ETS1	1	0
174	AFP	1	0
1859	DYRK1A	1	0
9612	NCOR2	1	0
2492	FSHR	1	0
7514	XPO1	1	0
7153	TOP2A	1	0
3551	IKBKB	1	0
7421	VDR	1	0

## Sheet: Table S4
Table S4. The list of significant KEGG pathways related to the sub-network
KEGG Pathway	Total	Expected	Hits	P Value	FDR
FoxO signaling pathway	132	1.83	39	2.55e-43	8.1e-41
Cell cycle	124	1.71	25	6.13e-23	9.74e-21
Cellular senescence	160	2.21	26	2.59e-21	2.74e-19
HTLV-I infection	219	3.03	25	1.1e-16	8.74e-15
Hepatitis B	163	2.25	22	2.65e-16	1.68e-14
Hepatitis C	155	2.14	21	1.26e-15	6.7e-14
Pathways in cancer	530	7.33	34	7.78e-15	3.54e-13
Prostate cancer	97	1.34	17	1.02e-14	4.07e-13
PI3K-Akt signaling pathway	354	4.9	28	1.8e-14	6.37e-13
Viral carcinogenesis	201	2.78	22	2.36e-14	7.52e-13
Colorectal cancer	86	1.19	15	4.59e-13	1.33e-11
Pancreatic cancer	75	1.04	14	1.09e-12	2.9e-11
Th17 cell differentiation	107	1.48	15	1.25e-11	3.07e-10
Chronic myeloid leukemia	76	1.05	13	2.39e-11	5.26e-10
Hippo signaling pathway	154	2.13	17	2.48e-11	5.26e-10
Kaposi's sarcoma-associated herpesvirus infection	186	2.57	18	5.67e-11	1.13e-09
Oocyte meiosis	125	1.73	15	1.23e-10	2.3e-09
Insulin resistance	108	1.49	14	1.87e-10	3.17e-09
Longevity regulating pathway	89	1.23	13	1.89e-10	3.17e-09
Endometrial cancer	58	0.802	11	2.78e-10	4.42e-09
Thyroid hormone signaling pathway	116	1.6	14	4.96e-10	7.51e-09
Longevity regulating pathway - multiple species	62	0.857	11	5.93e-10	8.58e-09
AMPK signaling pathway	120	1.66	14	7.83e-10	1.08e-08
Acute myeloid leukemia	66	0.913	11	1.2e-09	1.59e-08
Adipocytokine signaling pathway	69	0.954	11	1.96e-09	2.5e-08
Small cell lung cancer	93	1.29	12	4.29e-09	5.25e-08
Apelin signaling pathway	137	1.89	14	4.57e-09	5.38e-08
Signaling pathways regulating pluripotency of stem cells	139	1.92	14	5.52e-09	6.27e-08
EGFR tyrosine kinase inhibitor resistance	79	1.09	11	8.68e-09	9.52e-08
Breast cancer	147	2.03	14	1.15e-08	1.22e-07
mTOR signaling pathway	153	2.12	14	1.92e-08	1.97e-07
Insulin signaling pathway	137	1.89	13	4.16e-08	4.13e-07
p53 signaling pathway	72	0.996	10	4.39e-08	4.16e-07
TGF-beta signaling pathway	92	1.27	11	4.45e-08	4.16e-07
Epstein-Barr virus infection	201	2.78	15	9.05e-08	8.22e-07
Glucagon signaling pathway	103	1.42	11	1.45e-07	1.28e-06
Central carbon metabolism in cancer	65	0.899	9	2.21e-07	1.89e-06
Wnt signaling pathway	158	2.19	13	2.26e-07	1.89e-06
Non-small cell lung cancer	66	0.913	9	2.53e-07	2.06e-06
Fluid shear stress and atherosclerosis	139	1.92	12	4.05e-07	3.22e-06
B cell receptor signaling pathway	71	0.982	9	4.81e-07	3.73e-06
Endocrine resistance	98	1.36	10	8.5e-07	6.44e-06
Progesterone-mediated oocyte maturation	99	1.37	10	9.35e-07	6.92e-06
HIF-1 signaling pathway	100	1.38	10	1.03e-06	7.26e-06
AGE-RAGE signaling pathway in diabetic complications	100	1.38	10	1.03e-06	7.26e-06
ErbB signaling pathway	85	1.18	9	2.26e-06	1.57e-05
MicroRNAs in cancer	299	4.14	16	2.98e-06	2.01e-05
Proteoglycans in cancer	201	2.78	13	3.53e-06	2.34e-05
Renal cell carcinoma	69	0.954	8	4.27e-06	2.77e-05
Prolactin signaling pathway	70	0.968	8	4.77e-06	3.03e-05
Adherens junction	72	0.996	8	5.91e-06	3.62e-05
Melanoma	72	0.996	8	5.91e-06	3.62e-05
Glioma	75	1.04	8	8.05e-06	4.83e-05
Transcriptional misregulation in cancer	186	2.57	12	8.83e-06	5.2e-05
T cell receptor signaling pathway	101	1.4	9	9.56e-06	5.53e-05
Osteoclast differentiation	128	1.77	10	9.76e-06	5.54e-05
Chagas disease (American trypanosomiasis)	103	1.42	9	1.12e-05	6.26e-05
Measles	138	1.91	10	1.9e-05	0.000104
Inflammatory bowel disease (IBD)	65	0.899	7	2.86e-05	0.000154
Neurotrophin signaling pathway	119	1.65	9	3.6e-05	0.000191
MAPK signaling pathway	295	4.08	14	5.01e-05	0.000261
Platinum drug resistance	73	1.01	7	6.11e-05	0.000314
Autophagy - animal	128	1.77	9	6.4e-05	0.000323
Influenza A	167	2.31	10	9.71e-05	0.000482
Thyroid cancer	37	0.512	5	0.000141	0.000691
Th1 and Th2 cell differentiation	92	1.27	7	0.000265	0.00128
Jak-STAT signaling pathway	162	2.24	9	0.000384	0.00182
Notch signaling pathway	48	0.664	5	0.000492	0.0023
Apoptosis	136	1.88	8	0.00056	0.00255
Toll-like receptor signaling pathway	104	1.44	7	0.000562	0.00255
cAMP signaling pathway	212	2.93	10	0.000668	0.00299
TNF signaling pathway	110	1.52	7	0.000786	0.00347
Circadian rhythm	31	0.429	4	0.000816	0.00356
Toxoplasmosis	113	1.56	7	0.000922	0.00396
Non-alcoholic fatty liver disease (NAFLD)	149	2.06	8	0.00102	0.00433
Chemokine signaling pathway	190	2.63	9	0.00121	0.00507
Sphingolipid signaling pathway	119	1.65	7	0.00125	0.00516
VEGF signaling pathway	59	0.816	5	0.00127	0.0052
Ras signaling pathway	232	3.21	10	0.00133	0.00536
Basal cell carcinoma	63	0.871	5	0.00171	0.00681
cGMP-PKG signaling pathway	166	2.3	8	0.00204	0.00801
Bladder cancer	41	0.567	4	0.00236	0.00916
Choline metabolism in cancer	99	1.37	6	0.00241	0.00922
Melanogenesis	101	1.4	6	0.00266	0.0101
Carbohydrate digestion and absorption	44	0.609	4	0.00307	0.0115
Tuberculosis	179	2.48	8	0.00326	0.0121
Hedgehog signaling pathway	47	0.65	4	0.00391	0.0143
Oxytocin signaling pathway	153	2.12	7	0.00516	0.0186
Maturity onset diabetes of the young	26	0.36	3	0.00531	0.019
Fc gamma R-mediated phagocytosis	91	1.26	5	0.00836	0.0295
IL-17 signaling pathway	93	1.29	5	0.00914	0.0319
Estrogen signaling pathway	138	1.91	6	0.012	0.0414
Shigellosis	65	0.899	4	0.0123	0.042
Aldosterone-regulated sodium reabsorption	37	0.512	3	0.0142	0.0479
Fc epsilon RI signaling pathway	68	0.94	4	0.0143	0.0479
